# Supplementary material for: Study of miRNA and lymphocyte subsets as potential biomarkers for the diagnosis and prognosis of gastric cancer
Source: PeerJ. 2024 Jan 19;12:e16660. doi: 10.7717/peerj.16660 (PMC10802158; doi:10.7717/peerj.16660)
Supplement: Supplemental Information 2 [file peerj-12-16660-s002.csv]

	H1	H2	H3	H4	H5	C1	C2	C3	C4	C5
hsa-mir-1306-5p	47.17549809	121.9852799	66.88167216	67.68723811	53.67161152	12.12744316	11.78926564	18.17347884	8.282256054	2.967495938
hsa-mir-3173-5p	2.144340822	12.70679999	2.410150348	4.411078439	2.839767805	0.784716911	0.703836755	2.019275426	1.1352679	1.6978562
hsa-mir-296-5p	10.48344402	29.64521598	14.76217088	9.734793796	15.24008722	6.206397383	1.935551076	2.88467918	2.606018736	2.153278
hsa-mir-651-5p	1.191300457	0.508272	3.615225522	2.890016908	2.082496391	7.205127997	5.630694039	8.365569623	3.030093678	3.809317074
hsa-mir-1307-5p	0.476520183	2.287223999	3.13956729	7.301095347	3.786357074	29.4625531	32.7284091	19.03888259	15.252162376	16.069878055
hsa-mir-424-5p	16.91646649	14.23161599	24.35526219	34.4540028	21.48757639	63.63340765	92.73049246	106.2545614	53.53165498	57.958284561
