# Supplementary material for: Study of miRNA and lymphocyte subsets as potential biomarkers for the diagnosis and prognosis of gastric cancer
Source: PeerJ. 2024 Jan 19;12:e16660. doi: 10.7717/peerj.16660 (PMC10802158; doi:10.7717/peerj.16660)
Supplement: Supplemental Information 3 [file peerj-12-16660-s003.csv]

HC	GC
0.89	0.26
0.23	0.28
0.16	0.17
0.38	0.28
0.38	0.07
0.44	1.04
1.27	0.41
0.34	0.15
2.56	0.58
2.53	0.09
4.97	0.03
2.18	0.21
2.34	0.17
1.44	11.09
1.93	1.47
1.88	0.3
1.64	2.03
0.95	1.57
0.83	1.31
1.02	0.14
