# Supplementary material for: Study of miRNA and lymphocyte subsets as potential biomarkers for the diagnosis and prognosis of gastric cancer
Source: PeerJ. 2024 Jan 19;12:e16660. doi: 10.7717/peerj.16660 (PMC10802158; doi:10.7717/peerj.16660)
Supplement: Supplemental Information 4 [file peerj-12-16660-s004.csv]

HC	GC
0.71	0.22
0.24	0.21
0.15	0.23
0.46	0.43
0.38	0.07
0.43	0.48
1.26	0.12
0.24	0.2
2.25	0.41
1.93	0.12
3.86	0.1
3.84	0.12
1.88	0.06
0.87	5.36
2	0.53
2.8	0.28
2.95	1.22
0.66	0.53
1.06	0.22
1.4	0.11
