# Supplementary material for: Study of miRNA and lymphocyte subsets as potential biomarkers for the diagnosis and prognosis of gastric cancer
Source: PeerJ. 2024 Jan 19;12:e16660. doi: 10.7717/peerj.16660 (PMC10802158; doi:10.7717/peerj.16660)
Supplement: Supplemental Information 5 [file peerj-12-16660-s005.csv]

HC	GC
1.2	0.91
0.82	0.55
0.07	0.32
0.47	0.39
0.03	0.15
0.84	0.84
3.07	0.53
1.84	1.51
1.57	1.04
3.53	0.27
2.93	0.14
1.08	0.74
4	0.12
0.78	8.72
1.68	1.02
1.76	0.08
0.87	2.21
0.51	0.95
1.35	1.2
1.97	0.3
