# Supplementary material for: Study of miRNA and lymphocyte subsets as potential biomarkers for the diagnosis and prognosis of gastric cancer
Source: PeerJ. 2024 Jan 19;12:e16660. doi: 10.7717/peerj.16660 (PMC10802158; doi:10.7717/peerj.16660)
Supplement: Supplemental Information 6 [file peerj-12-16660-s006.csv]

HC	GC
0.82	0.11
0.27	0.23
0.39	0.1
1.42	0.45
0.34	0.26
1.09	0.72
1.02	0.3
0.94	0.16
0.98	0.46
0.77	0.42
6.01	0.08
2.48	0.35
2.23	0.05
0.49	0.11
2.92	0.36
0.9	0.26
1.95	1.02
0.47	1.25
1.32	0.26
0.61	0.12
