# Supplementary material for: Study of miRNA and lymphocyte subsets as potential biomarkers for the diagnosis and prognosis of gastric cancer
Source: PeerJ. 2024 Jan 19;12:e16660. doi: 10.7717/peerj.16660 (PMC10802158; doi:10.7717/peerj.16660)
Supplement: Supplemental Information 7 [file peerj-12-16660-s007.csv]

HC	GC
1.47	0.27
0.28	0.18
0.32	0.24
0.74	0.3
0.5	0.1
0.88	0.98
1.21	0.23
0.76	0.12
1.29	0.28
1.17	0.34
4.54	0.16
2.75	0.16
1.16	0.08
0.48	2.56
1.92	2.45
1.19	0.19
1.73	0.65
1.47	0.63
0.9	0.56
0.45	0.05
