# Supplementary material for: Study of miRNA and lymphocyte subsets as potential biomarkers for the diagnosis and prognosis of gastric cancer
Source: PeerJ. 2024 Jan 19;12:e16660. doi: 10.7717/peerj.16660 (PMC10802158; doi:10.7717/peerj.16660)
Supplement: Supplemental Information 8 [file peerj-12-16660-s008.csv]

HC	GC
2.11	0.15
0.47	0.27
0.39	0.25
0.67	0.58
0.72	0.12
1.09	1.02
1.72	0.45
0.98	0.27
1.39	0.56
1.05	0.18
5.35	0.16
1.48	0.28
1.29	0.08
0.66	6.03
1.11	1.39
1.02	0.56
1.33	2.15
0.43	1.69
0.54	0.55
0.85	0.17
