# Supplementary material for: Study of miRNA and lymphocyte subsets as potential biomarkers for the diagnosis and prognosis of gastric cancer
Source: PeerJ. 2024 Jan 19;12:e16660. doi: 10.7717/peerj.16660 (PMC10802158; doi:10.7717/peerj.16660)
Supplement: Supplemental Information 9 [file peerj-12-16660-s009.csv]

VAR00001	VAR00002	VAR00003	VAR00004
1	.061337082	1.466500543	.076511491
1	.40624109	.071016376	.14998177
1	.102712622	.088871454	.139838403
1	.110715517	.138987262	.911250008
1	.282394934	.153368731	.526423816
1	.123467855	.030040967	.736698696
1	.120457271	.278688027	.265631016
2	.202883831	.211336247	1.5091342
2	.216693958	.168954378	8.72192663
2	.069835475	.260599099	.550030106
2	5.355239083	.283475371	1.204813621
2	.234608036	.297757659	.316939449
2	.532372018	.410127835	.117993105
2	.214850859	11.08621818	1.036555655
2	1.224125101	1.31046033	2.21143818
2	.483027518	2.028522797	.843845259
2	.216828648	.575975192	.303457721
2	.431859639	1.03750866	.392007756
2	.528213199	1.570421209	.950741898
2	.118118233	.169071911	1.023821261
