# Supplementary material for: Study of miRNA and lymphocyte subsets as potential biomarkers for the diagnosis and prognosis of gastric cancer
Source: PeerJ. 2024 Jan 19;12:e16660. doi: 10.7717/peerj.16660 (PMC10802158; doi:10.7717/peerj.16660)
Supplement: Supplemental Information 10 [file peerj-12-16660-s010.csv]

CA72-4	hsa-mir-296-5p
1.12	0.26
	0.28
89.84	0.17
151.21	0.28
	0.07
2.23	1.04
	0.41
14.1	0.15
3.64	0.58
	0.09
5.1	0.03
	0.21
2.19	0.17
4.81	11.09
5.55	1.47
1.85	0.3
	2.03
3.23	1.57
	1.31
4.46	0.14
2.73	0.89
	0.23
40.8	0.16
3.85	0.38
30.51	0.38
19.46	0.44
3.42	1.27
2.98	0.34
3.83	2.56
4.32	2.53
1.02	4.97
	2.18
1.44	2.34
1.08	1.44
7.77	1.93
1.15	1.88
1.05	1.64
39.59	0.95
	0.83
5.75	1.02
2.01
169.13
7.96
17.66
2.46
1.71
7.05
23.31
