# Supplementary material for: Study of miRNA and lymphocyte subsets as potential biomarkers for the diagnosis and prognosis of gastric cancer
Source: PeerJ. 2024 Jan 19;12:e16660. doi: 10.7717/peerj.16660 (PMC10802158; doi:10.7717/peerj.16660)
Supplement: Supplemental Information 11 [file peerj-12-16660-s011.csv]

HC	GC
0.22331	0.75969
0.65236	0.77544
0.77497	0.56737
0.21284	0.17974
0.42758	0.85039
0.39681	0.93077
0.00392	0.96408
0.81967	0.67636
0.00003	0.67281
0.00204	0.77194
0	0.74294
0	0.88168
0.00123	0.92086
0.56034	0.98652
0.00002	0.99074
0	0.60689
0	0.38285
0.42601	0.99534
0.00237	0.99957
0.00012	0.84043
