# Supplementary material for: Study of miRNA and lymphocyte subsets as potential biomarkers for the diagnosis and prognosis of gastric cancer
Source: PeerJ. 2024 Jan 19;12:e16660. doi: 10.7717/peerj.16660 (PMC10802158; doi:10.7717/peerj.16660)
Supplement: Supplemental Information 12 [file peerj-12-16660-s012.csv]

HC	GC
1405.46	763.18
1376.86	1027.89
1480.34	533.54
1793.84	1243.73
1277.55	1153.4
1020.97	1166.02
1288.44	846.97
1110.29	606.03
1024.47	495.4
969.6	1232.73
1450.5	1648.58
1468.09	947.9
1359.57	1076.51
1263.98	195.5
1453.86	710.77
998.87	960.19
1142.97	889.55
979.95	524.41
1394.94	1357.91
1027	501.92
1375.19	904.93
1577.83	1013.32
1274.19	778.84
1470.03	609.09
1211.05	458.46
1586.78	1298.49
1108.64	496.69
1199.83	647.84
1065.13	841.95
1359.36	639.26
1323.32	1757.15
1850.6	1506.14
1310.51	433.67
1075.04	1041.66
1583.16	1290.9
1043.46	393.95
1119.03	1218.75
1064.37	299.31
949.17	748.88
1135.24	757.13
977.65	1157.51
1135.93	1356.57
1342.9	765.33
1613.61	1426.31
1392.38	817.47
1587.35	1260.88
1186.91	1061.11
1463.72	1027.25
976.69	801.62
1349.73	326.76
	319.31
