# Supplementary material for: Study of miRNA and lymphocyte subsets as potential biomarkers for the diagnosis and prognosis of gastric cancer
Source: PeerJ. 2024 Jan 19;12:e16660. doi: 10.7717/peerj.16660 (PMC10802158; doi:10.7717/peerj.16660)
Supplement: Supplemental Information 14 [file peerj-12-16660-s014.csv]

HC	GC
680.84	158.14
575.8	441.27
545.39	95.92
816.98	259.78
664.28	465.02
352.26	382.72
462.91	467.24
422.35	209.2
357.71	214.57
393	570.77
608.3	520.92
593.35	216.21
528.52	554.64
448.47	47
420.07	238.48
312.49	181.09
526.07	356.02
489.68	106.5
379.04	523.89
430.91	179.68
548.97	330.68
583.74	353.96
487.29	236.78
696.72	208.46
563.31	250.37
586.09	291.37
344.13	145.2
433.64	284.13
363.33	215.24
575.22	203.5
664.89	749.43
837.95	458.75
510.03	154.72
465.76	383.29
691.98	703.49
403.84	143.39
329.94	491.27
309.35	110.87
436.66	225.22
489	194.95
310.53	870.8
413.52	519.68
380.32	323.11
632.23	585.47
599.81	274.67
660.31	305.31
428.92	785.89
478.75	464.72
392.82	310.48
640.83	88.03
	99.68
