# Supplementary material for: Study of miRNA and lymphocyte subsets as potential biomarkers for the diagnosis and prognosis of gastric cancer
Source: PeerJ. 2024 Jan 19;12:e16660. doi: 10.7717/peerj.16660 (PMC10802158; doi:10.7717/peerj.16660)
Supplement: Supplemental Information 15 [file peerj-12-16660-s015.csv]

HC	GC
213.57	119.89
	53.99
	98.75
304.19	215.78
197.67	59.63
	143.46
137.29	28.52
	128.84
	62.83
299.6	150.52
	205.57
160.07	61.09
	78.44
	20.84
257.61	32.96
164.5	124.94
	76.51
387.21	22.36
293.06	205.06
181.2	44.55
190.86	72.34
270.02	158.39
234.5	145.94
284.52	142.82
171.62	79.81
129.85	506.81
188.67	47.33
241.08	118.69
314.08	47.1
280.38	118.59
275.09	497.31
149.08	400.42
124.46	138.92
173.22	171.87
250.68	142.32
409.89	52.83
233.07	138.52
230.41	92.68
249.28	208.02
117.68	119.72
367.92	128.74
206.27	99.99
180.3	575.9
323.66	372.33
293.57	109.76
371.66	108.38
418.31	25.3
136.64	217.01
207.03	75.43
351.19	22.17
	27.17
