# Supplementary material for: Study of miRNA and lymphocyte subsets as potential biomarkers for the diagnosis and prognosis of gastric cancer
Source: PeerJ. 2024 Jan 19;12:e16660. doi: 10.7717/peerj.16660 (PMC10802158; doi:10.7717/peerj.16660)
Supplement: Supplemental Information 16 [file peerj-12-16660-s016.csv]

HC	GC
240.16	206.27
291.9	209.73
263.86	149.84
650.63	284.22
699.82	60.15
475.59	113.67
318.43	140.64
269.73	72.39
434.55	249.93
320.4	765.79
472.08	1039.84
404.6	706.29
267.54	104.74
230.24	97.75
233.44	475.27
238.93	82.82
534.51	868.13
233.15	133.06
364.98	486.93
234.66	303.68
561.9	250.47
356.46	195.58
236.41	292.87
266.28	82.44
315.79	620.94
303.41	243.99
366.32	224.84
430.75	337.18
323.4	213.17
292.62	216.65
315.53	480.34
286.88	133.2
567.95	111.47
295.19	258.25
234.33	402.57
473.61	276.98
695.64	157.36
407.8	122.05
317.65	564.15
304.94	125.38
475.92	115.81
288.21	412.78
281.07	219.21
361.56	995.49
400.42	311.26
314.46	172.16
479.73	419.28
357.92	529.69
260.69	271.01
593.88	124.69
	165.07
