# Supplementary material for: Study of miRNA and lymphocyte subsets as potential biomarkers for the diagnosis and prognosis of gastric cancer
Source: PeerJ. 2024 Jan 19;12:e16660. doi: 10.7717/peerj.16660 (PMC10802158; doi:10.7717/peerj.16660)
Supplement: Supplemental Information 17 [file peerj-12-16660-s017.csv]

HC	GC
2224.01	1095.35
	1300.96
	788.39
1801.34	1747.93
2180.28	1309.28
	1436.56
1859.36	1048.56
	813.9
	817.09
1691.86	2158.37
	2952.87
1631.47	1731.75
	1292
	318.5
2172.37	1232.1
2131.17	1174.5
	1861.73
2212.52	705.27
1989.42	2070.92
1474.2	853.48
1713.78	1257.76
2149.71	1409.28
1489.14	1246.94
2615.42	841.18
1732.99	1160.64
1931.71	2064.87
1816.58	782.94
2015.07	1125.3
1977.51	1111.31
1981.01	1007.37
1803.41	2782.6
1692.01	2067.89
1410.56	689.6
1866.24	1492.24
2073.26	1859.83
2357.56	729.8
1695.72	1535.92
1905.91	547.12
1528	1531.04
1601.51	1014.37
2036.8	1418.36
1430.48	1883.64
1757.16	1580.08
2493.63	2833.12
2116.82	1249.14
2323.91	1549.47
2161.19	1525.83
2065.25	1788.23
1595.34	1162.09
2808.6	485.98
	525.36
