# Supplementary material for: Study of miRNA and lymphocyte subsets as potential biomarkers for the diagnosis and prognosis of gastric cancer
Source: PeerJ. 2024 Jan 19;12:e16660. doi: 10.7717/peerj.16660 (PMC10802158; doi:10.7717/peerj.16660)
Supplement: Supplemental Information 19 [file peerj-12-16660-s019.csv]

VAR00001	VAR00002	VAR00003	VAR00004	VAR00005	VAR00006	VAR00007	V2	V3	V4	V5	V7
1	1277.55	565.42	664.28	213.57	699.82	2224.01	3.1063779063012	2.75237116626177	2.82235117699312	2.32954024765666	3.34713673566859
1	1119.03	548.54	329.94		695.64		3.04884172965597	2.7392083021858	2.51843497006552
1	1349.73	697.16	640.83		593.88		3.13024690091158	2.84333246122966	2.80674283473892
1	1108.64	747.16	344.13	304.19	366.32	1801.34	3.04479054398933	2.87341361343045	2.53672253448242	2.48314493287213	3.25559569293484
1	1613.61	972.93	632.23	197.67	361.56	2180.28	3.20779857665945	2.98808159493707	2.80087509973725	2.2959407622672	3.33851227096528
1	1450.5	774.51	608.3		472.08		3.16151773313868	2.88902702947648	2.78411781646292
1	1376.86	781.06	575.8	137.29	291.9	1859.36	3.13888978316287	2.89268439708861	2.76027166054206	2.13763890502276	3.26936348384239
1	998.87	637.14	312.49		238.93		2.99950896975108	2.80423487118463	2.49483612403431
1	1065.13	621.27	363.33		323.4		3.02740261701149	2.79328038282763	2.56030125884964
1	1075.04	497.86	465.76	299.6	295.19	1691.86	3.03142462374566	2.69710723477693	2.66816218809474	2.47654180902743	3.22836442268467
1	1135.93	518.78	413.52		288.21		3.05535156944682	2.7149832248194	2.61649651915963
1	1024.47	646.7	357.71	160.07	434.55	1631.47	3.01049924528946	2.81070286094712	2.55353108128432	2.20430994494054	3.21257909224939
1	1135.24	626.7	489		304.94		3.05508768501569	2.79705969469997	2.68930885912362
1	1199.83	723.28	433.64		430.75		3.07911971663759	2.85930645623533	2.63712933574907
1	1310.51	809.13	510.03	257.61	567.95	2172.37	3.11744033923016	2.90801830374692	2.70759572208082	2.41096271761838	3.33693379664111
1	1375.19	809.59	548.97	164.5	561.9	2131.17	3.13836270562154	2.90826513515328	2.73954861186275	2.21616590228599	3.32861809406765
1	1323.32	578.8	664.89		315.53		3.12166487625837	2.762528522447	2.82274980117597
1	1463.72	817.45	478.75	387.21	357.92	2212.52	3.16545800699214	2.91246119816635	2.68010878697668	2.58794656477463	3.34488720517794
1	1359.57	787.31	528.52	293.06	267.54	1989.42	3.13340157296148	2.8961457676585	2.7230614263176	2.46695654527308	3.29872647966883
1	969.6	661.8	393	181.2	320.4	1474.2	2.98659260682221	2.82072676282383	2.59439255037543	2.25815819334079	3.16855640686372
1	1263.98	637.33	448.47	190.86	230.24	1713.78	3.10174020214387	2.80436436179982	2.65173339661038	2.28071491949101	3.23395507026025
1	1468.09	866	593.35	270.02	404.6	2149.71	3.1667526804474	2.93751789201735	2.7733109467011	2.43139593292919	3.33237987670886
1	976.69	532.09	392.82	234.5	260.69	1489.14	2.98975674114659	2.72598509695211	2.59419359130564	2.3701428470511	3.17293552943068
1	1470.03	700.36	696.72	284.52	266.28	2615.42	3.16732619781043	2.84532133404855	2.84305827754328	2.45411280002581	3.41754144044454
1	1043.46	629.44	403.84	171.62	473.61	1732.99	3.01847580547408	2.79895433823924	2.60620933322802	2.23456789763569	3.23879605667967
1	1480.34	872.62	545.39	129.85	263.86	1931.71	3.17036147429055	2.94082516257024	2.73670717067082	2.11344195396532	3.28594192805612
1	1288.44	740.66	462.91	188.67	318.43	1816.58	3.11006419915729	2.86961889082635	2.66549656271824	2.27570284944821	3.25925452842692
1	1394.94	994.48	379.04	241.08	364.98	2015.07	3.14455552787534	2.9975960534464	2.57868504337869	2.38216118279587	3.30429013736829
1	1359.36	756.23	575.22	314.08	292.62	1977.51	3.13333448639332	2.87865390203475	2.75983397775493	2.49704028225593	3.29611868834359
1	1405.46	656.59	680.84	280.38	240.16	1981.01	3.14781848991039	2.8172942640499	2.83304506304152	2.44774703140796	3.29688666783227
1	1020.97	626.25	352.26	275.09	475.59	1803.41	3.00901298104296	2.7967477388753	2.54686333076131	2.43947480331678	3.25609447353064
1	1274.19	782.56	487.29	149.08	236.41	1692.01	3.10523419236283	2.89351764547721	2.68778749902878	2.1734193840818	3.22840292544768
1	949.17	491.14	436.66	124.46	317.65	1410.56	2.97734400320696	2.69120530589265	2.64014341043538	2.09502979664845	3.14939156416363
1	1142.97	602.38	526.07	173.22	534.51	1866.24	3.05803483144039	2.77987054414578	2.72104353615195	2.23859803426436	3.27096749362982
1	1392.38	761.13	599.81	250.68	400.42	2073.26	3.14375777649675	2.88145884003059	2.77801370201807	2.39911968602793	3.31665376880142
1	1586.78	930.02	586.09	409.89	303.41	2357.56	3.20051671792741	2.96849228811979	2.76796431141426	2.61266732305474	3.37246275436263
1	977.65	669.91	310.53	233.07	475.92	1695.72	2.99018340460962	2.82601646071751	2.49210356330514	2.36748637616779	3.22935414244076
1	1186.91	663.47	428.92	230.41	479.73	1905.91	3.0744177888912	2.82182129023133	2.63237629731655	2.36250132392901	3.28010238873346
1	1027	518.68	430.91	249.28	234.66	1528	3.01157044359728	2.71489950217308	2.63438657274798	2.39668743599247	3.18412335423967
1	1064.37	721.81	309.35	117.68	407.8	1601.51	3.02709262516339	2.85842289450755	2.49045012035602	2.07070265971947	3.20452965478958
1	1342.9	960.86	380.32	367.92	281.07	2036.8	3.12804367382646	2.98266011435251	2.58014916438411	2.56575339656598	3.30894838630958
1	979.95	475.07	489.68	206.27	233.15	1430.48	2.99120391724549	2.67675760620152	2.68991236649113	2.31443606858454	3.15548179017319
1	1211.05	575.82	563.31	180.3	315.79	1757.16	3.08316207400666	2.76028674518741	2.75074746099262	2.2559957267224	3.24481130842381
1	1850.6	1012.65	837.95	323.66	286.88	2493.63	3.26731255783144	3.0054593670445	2.92321810529861	2.51008902979278	3.39683201414691
1	1583.16	828.27	691.98	293.57	234.33	2116.82	3.19952480848565	2.91817193146588	2.84009354241173	2.46771167283755	3.32568393013547
1	1577.83	932.6	583.74	371.66	356.46	2323.91	3.19806020924152	2.96969541111847	2.76621945377628	2.5701458225591	3.3662193047595
1	1453.86	998.1	420.07	418.31	233.44	2161.19	3.16252258798463	2.99917405558848	2.62332166678035	2.62149824682521	3.3346929493563
1	1587.35	911.35	660.31	136.64	314.46	2065.25	3.20067269632612	2.95968519791358	2.81974787445298	2.13557785334493	3.31497263083443
1	1110.29	650.08	422.35	207.03	269.73	1595.34	3.04543642829142	2.81296680498234	2.62567249851866	2.31603328212566	3.20285325440763
1	1793.84	819.75	816.98	351.19	650.63	2808.6	3.25378370391658	2.9136814253414	2.91221142495842	2.54554214104201	3.44848989151109
2	763.18	599.89	158.14	119.89	206.27	1095.35	2.88262698066427	2.77807162242918	2.19904173446148	2.07878296019696	3.03955291258355
2	1027.89	525.89	441.27	53.99	209.73	1300.96	3.01194664097335	2.72089491261587	2.6447044026855	1.73231332747124	3.11426394372044
2	533.54	435.11	95.92	98.75	149.84	788.39	2.72716698445041	2.63859906466461	1.98190917009079	1.9945371042985	2.8967411070174
2	1243.73	979.76	259.78	215.78	284.22	1747.93	3.09472611006777	2.99111970483466	2.41460571246455	2.33401118876135	3.24252403629469
2	1153.4	551.33	465.02	59.63	60.15	1309.28	3.06197994707488	2.74141162476655	2.66747163182081	1.77546480934574	3.11703253383202
2	1166.02	731.68	382.72	143.46	113.67	1436.56	3.06670599966412	2.86432118403661	2.5828811579723	2.15673082649942	3.15732376964209
2	846.97	370.35	467.24	28.52	140.64	1048.56	2.92786802772717	2.56861234898761	2.66954001525944	1.45514952117983	3.02059328642117
2	606.03	404.79	209.2	128.84	72.39	813.9	2.78249412336096	2.6072297750806	2.32056168019524	2.11005071614765	2.91057104848126
2	495.4	241.69	214.57	62.83	249.93	817.09	2.69495600224982	2.38325868170818	2.33156900120298	1.79816705971594	2.91226989539491
2	1232.73	525.72	570.77	150.52	765.79	2158.37	3.09086796520026	2.7207544992258	2.75646113827433	2.17759420964783	3.33412589594671
2	1648.58	1096.72	520.92	205.57	1039.84	2952.87	3.21711002682982	3.04009576342104	2.71677103188632	2.31295973588211	3.47024432758634
2	947.9	715.9	216.21	61.09	706.29	1731.75	2.97676252326746	2.85485236241783	2.3348757767791	1.78597012513201	3.23848519630888
2	1076.51	499.73	554.64	78.44	104.74	1292	3.03201806846015	2.69873542197285	2.74401118719072	1.89453758499575	3.11126251365907
2	195.5	128.43	47	20.84	97.75	318.5	2.29114676173189	2.10866648255397	1.67209785793572	1.31889771462749	2.50310943667137
2	710.77	396.9	238.48	32.96	475.27	1232.1	2.85172908892869	2.59868109890716	2.37745196302457	1.51798720302508	3.09064595757331
2	960.19	737.46	181.09	124.94	82.82	1174.5	2.98235717865102	2.86773846905645	2.2578944687308	2.09670150161	3.06985302111362
2	889.55	397.85	356.02	76.51	868.13	1861.73	2.94917036401501	2.5997193623971	2.55147439585395	1.88371820196396	3.26991669704674
2	524.41	347.46	106.5	22.36	133.06	705.27	2.71967096467978	2.54090481531702	2.02734960777476	1.34947179921439	2.84835541069622
2	1357.91	733.3	523.89	205.06	486.93	2070.92	3.13287098658761	2.86528168499561	2.71924010872421	2.3118809530379	3.31616332234608
2	501.92	309.24	179.68	44.55	303.68	853.48	2.70063450135367	2.49029566459853	2.25449973891738	1.64884770837289	2.93119334854225
2	904.93	561.46	330.68	72.34	250.47	1257.76	2.95661498606763	2.7493188213311	2.51940792895573	1.8593785044256	3.09959777893164
2	1013.32	598.1	353.96	158.39	195.58	1409.28	3.00574661445042	2.77677380241211	2.54895418643029	2.19972775880706	3.14899728861962
2	778.84	545.04	236.78	145.94	292.87	1246.94	2.89144824810374	2.73642837593134	2.37434501622461	2.16417434191665	3.09584555668959
2	609.09	395.91	208.46	142.82	82.44	841.18	2.7846814693414	2.59759647141619	2.31902273343041	2.15478902873875	2.92488893829757
2	458.46	162.95	250.37	79.81	620.94	1160.64	2.66130145006692	2.21205436480116	2.39858228933472	1.90205731080847	3.06469753390034
2	1298.49	945.48	291.37	506.81	243.99	2064.87	3.11343860936652	2.9756523465269	2.46444483396393	2.70484517547339	3.31489271455907
2	496.69	309.91	145.2	47.33	224.84	782.94	2.69608541630982	2.49123559003325	2.16196661636407	1.67513650446799	2.89372848151217
2	647.84	348.42	284.13	118.69	337.18	1125.3	2.81146775942434	2.54210307641697	2.45351709133154	2.07441412984114	3.05126831887039
2	841.95	569.29	215.24	47.1	213.17	1111.31	2.92528630127535	2.75533355517469	2.33292298337446	1.6730209071289	3.04583522231615
2	639.26	405.91	203.5	118.59	216.65	1007.37	2.80567753045801	2.60842975072926	2.30856441356124	2.07404806906263	3.00318901319982
2	1757.15	803.4	749.43	497.31	480.34	2782.6	3.24480883684628	2.90493182739565	2.87473107409762	2.69662719219252	3.44445078079392
2	1506.14	1018.02	458.75	400.42	133.2	2067.89	3.17786534264925	3.00775631022502	2.66157607726015	2.60251576129658	3.31552743303719
2	433.67	271.46	154.72	138.92	111.47	689.6	2.63715937998806	2.43370584475694	2.18954645673893	2.14276477463872	2.83859725281666
2	1041.66	643.36	383.29	171.87	258.25	1492.24	3.01772598746685	2.80845405575884	2.58352748870003	2.23520007696927	3.17383867722069
2	1290.9	533.07	703.49	142.32	402.57	1859.83	3.11089260080222	2.72678424208027	2.8472579283867	2.15326593507587	3.26947324882217
2	393.95	253.58	143.39	52.83	276.98	729.8	2.5954411048153	2.4041149975056	2.15651886474703	1.72288061068694	2.86320385902863
2	1218.75	709.69	491.27	138.52	157.36	1535.92	3.08591462870659	2.85106868577642	2.69132024422385	2.14151248287742	3.18636859560216
2	299.31	177.7	110.87	92.68	122.05	547.12	2.47612122693798	2.2496874278053	2.04481404752864	1.96698602511794	2.73808259072497
2	748.88	448.22	225.22	208.02	564.15	1531.04	2.87441223223476	2.65149123126162	2.35260695413652	2.31810509204004	3.184986537238
2	757.13	543.99	194.95	119.72	125.38	1014.37	2.87917045471196	2.73559091627036	2.289923239524	2.07816670816815	3.00619639646518
2	1157.51	270.4	870.8	128.74	115.81	1418.36	3.06352475167795	2.4320066872696	2.93991842036906	2.10971350479295	3.15178647497285
2	1356.57	768.43	519.68	99.99	412.78	1883.64	3.13244220858738	2.88560431165572	2.71573600322506	1.99995656838019	3.2749979043205
2	765.33	423.21	323.11	575.9	219.21	1580.08	2.88384873747567	2.62655592106283	2.50935039929778	2.76034707852991	3.19867907599176
2	1426.31	823.94	585.47	372.33	995.49	2833.12	3.15421392709907	2.91589558716112	2.76750464634561	2.57092803033484	3.4522649699437
2	817.47	532.69	274.67	109.76	311.26	1249.14	2.91247182362771	2.72647454400544	2.43881122750957	2.04044409836268	3.09661111557199
2	1260.88	923.37	305.31	108.38	172.16	1549.47	3.10067375602772	2.96537576035363	2.48474102923707	2.03494914667637	3.19018317208186
2	1061.11	270.05	785.89	25.3	419.28	1525.83	3.02576040738556	2.43144418161721	2.89536176266005	1.40312052117582	3.18350614949393
2	1027.25	528.97	464.72	217.01	529.69	1788.23	3.01167614993391	2.72343104216012	2.66719136346817	2.336479746958	3.25242337648833
2	801.62	454.31	310.48	75.43	271.01	1162.09	2.90396854407866	2.65735229635022	2.49203362973196	1.87754410771594	3.06523976401797
2	326.76	203.13	88.03	22.17	124.69	485.98	2.51422888738759	2.30777406851709	1.94463070185628	1.34576569311449	2.68661839669364
2	319.31	199.6	99.68	27.17	165.07	525.36	2.5042125197822	2.30016053695135	1.99860802931509	1.43408963841789	2.72045700327954
