# Supplementary material for: Study of miRNA and lymphocyte subsets as potential biomarkers for the diagnosis and prognosis of gastric cancer
Source: PeerJ. 2024 Jan 19;12:e16660. doi: 10.7717/peerj.16660 (PMC10802158; doi:10.7717/peerj.16660)
Supplement: Supplemental Information 20 [file peerj-12-16660-s020.zip]

Archive with 34 entries (23 files):
- Sequence Data/DEG/
- Sequence Data/DEG/C_VS_H/
- Sequence Data/DEG/C_VS_H/DEG-edgeR.xlsx
- Sequence Data/DEG/C_VS_H/heatmap.pdf
- Sequence Data/DEG/C_VS_H/MA-plot.pdf
- Sequence Data/DEG/C_VS_H/Scatter-plot.pdf
- Sequence Data/DEG/C_VS_H/volcano-plot.pdf
- Sequence Data/Description.docx
- Sequence Data/Function/
- Sequence Data/Function/predict/
- Sequence Data/Function/predict/C_VS_H/
- Sequence Data/Function/predict/C_VS_H/GO_Annotation.xlsx
- Sequence Data/Function/predict/C_VS_H/GO_barplot.pdf
- Sequence Data/Function/predict/C_VS_H/KEGG_Annotation.xlsx
- Sequence Data/Function/predict/C_VS_H/KEGG_Pathway.barplot.pdf
- Sequence Data/Function/predict/C_VS_H/KEGG_Pathway.dotplot.pdf
- Sequence Data/Function/validated/
- Sequence Data/Function/validated/C_VS_H/
- Sequence Data/Function/validated/C_VS_H/GO_Annotation.xlsx
- Sequence Data/Function/validated/C_VS_H/GO_barplot.pdf
- Sequence Data/Function/validated/C_VS_H/KEGG_Annotation.xlsx
- Sequence Data/Function/validated/C_VS_H/KEGG_Pathway.barplot.pdf
- Sequence Data/Function/validated/C_VS_H/KEGG_Pathway.dotplot.pdf
- Sequence Data/heatmap.xlsx
- Sequence Data/heatmapInclusive.pdf
- Sequence Data/heatmapUnique upregulation.pdf
- Sequence Data/prediction-miranda/
- Sequence Data/prediction-miranda/C_VS_H/
- Sequence Data/prediction-miranda/C_VS_H/miranda_result.xlsx
- Sequence Data/validated/
- Sequence Data/validated/C_VS_H/
- Sequence Data/validated/C_VS_H/result.xlsx
- Sequence Data/venn.pdf
- Sequence Data/venn.txt
