# Supplementary material for: Study of miRNA and lymphocyte subsets as potential biomarkers for the diagnosis and prognosis of gastric cancer
Source: PeerJ. 2024 Jan 19;12:e16660. doi: 10.7717/peerj.16660 (PMC10802158; doi:10.7717/peerj.16660)
Supplement: Supplemental Information 20 [file peerj-12-16660-s020.zip › Sequence Data/heatmap.xlsx]

## Sheet: heatmap
ID	Class	type	C-1	C-2	C-3	H-2	H-4	H-5	Y-1	Y-2	Y-4
2_19216	C	DOWN	0.784717	0.527878	0.288468	2.54136	2.89002	1.13591	2.90353	3.18188	0.648311
hsa-miR-217-5p	C	UP	2.21147	0.527878	1.44234	0	0	0.0946589	0	0	0.0648311
hsa-miR-335-3p	C	UP	11.0574	6.86241	3.46162	0.762408	1.52106	1.79852	1.8147	0.611901	1.36145
hsa-miR-3960	C	DOWN	17.8345	13.021	17.0196	94.7927	11.8643	18.0799	60.2482	63.2705	22.0426
hsa-miR-6511b-3p	C	DOWN	0.428027	0.527878	0	1.52482	2.4337	1.79852	1.8147	2.08046	1.0373
hsa-miR-6803-3p	C	DOWN	1.28408	0.703837	0.288468	7.11581	6.23635	3.78636	2.54059	3.42664	1.81527
2_18085	H	UP	0.142676	0	0.865404	4.06618	2.12949	2.0825	0	0	0.129662
2_18964	H	UP	0.428027	0	0.288468	2.03309	1.52106	1.89318	0	0.734281	0.324156
hsa-miR-1275	H	UP	0.428027	0.527878	0	3.5579	3.65055	33.1306	1.08882	1.71332	0.388987
hsa-miR-1306-5p	H	UP	12.1274	11.7893	18.1735	121.985	67.6872	53.6716	26.1317	17.8675	2.9174
hsa-miR-1307-5p	H	DOWN	29.4626	32.7284	19.0389	2.28722	7.3011	3.78636	47.9082	15.4199	20.8756
hsa-miR-148a-5p	H	DOWN	5.70703	5.80665	5.48089	1.27068	1.21685	0.757271	6.53294	4.40569	2.13943
hsa-miR-3173-5p	H	UP	0.784717	0.703837	2.01928	12.7068	4.41108	2.83977	2.17765	3.18188	0.713143
hsa-miR-503-5p	H	DOWN	80.5405	19.7074	23.0774	5.59099	19.4696	7.28874	33.3906	24.7208	32.5452
hsa-miR-660-5p	H	DOWN	275.935	125.283	68.0784	41.9324	62.9719	49.128	161.146	186.018	328.046
hsa-miR-10a-3p	Y	DOWN	1.64077	2.46343	2.01928	2.28722	2.12949	1.41988	0.362941	0.36714	0.453818
hsa-miR-1261	Y	DOWN	12.9835	5.27878	16.1542	3.30377	3.49844	3.40772	1.45176	0.856661	1.36145
hsa-miR-1-3p	Y	DOWN	77.1876	28.6813	32.3084	24.3971	35.7449	14.6721	7.9847	5.75187	14.0684
hsa-miR-210-3p	Y	UP	70.2678	12.4931	14.7119	25.9219	15.819	10.6018	108.882	55.4382	45.5115
hsa-miR-3178	Y	UP	0.428027	0.527878	0.288468	0	0.456318	1.04125	1.45176	5.62949	2.20426
hsa-miR-320a-5p	Y	UP	0.142676	0	0.288468	0	0.456318	0.0946589	2.17765	1.59094	0.648311
hsa-miR-494-3p	Y	DOWN	0.499365	1.40767	2.01928	1.01654	0.608425	1.04125	0	0	0.194493
hsa-miR-6126	Y	UP	5.279	8.09412	8.65404	3.04963	5.0195	4.82761	63.8776	18.6018	9.07636
hsa-miR-628-5p	Y	DOWN	2.71084	1.75959	1.73081	1.01654	2.28159	0.567954	0.362941	0.36714	0.129662
hsa-miR-6776-5p	Y	DOWN	0.35669	2.11151	5.19242	2.28722	2.73791	1.23057	0	0.611901	0.0648311
