# Supplementary material for: Study of miRNA and lymphocyte subsets as potential biomarkers for the diagnosis and prognosis of gastric cancer
Source: PeerJ. 2024 Jan 19;12:e16660. doi: 10.7717/peerj.16660 (PMC10802158; doi:10.7717/peerj.16660)
Supplement: Supplemental Information 20 [file peerj-12-16660-s020.zip › Sequence Data/validated/C_VS_H/result.xlsx]

## Sheet: Date Formatting
miRNA
