# Supplementary material for: Study of miRNA and lymphocyte subsets as potential biomarkers for the diagnosis and prognosis of gastric cancer
Source: PeerJ. 2024 Jan 19;12:e16660. doi: 10.7717/peerj.16660 (PMC10802158; doi:10.7717/peerj.16660)
Supplement: Supplemental Information 20 [file peerj-12-16660-s020.zip › Sequence Data/venn.txt]

miRNA_id	Number
hsa-miR-1261	3
2_18085	2
2_18964	2
2_19216	2
hsa-miR-1-3p	2
hsa-miR-10a-3p	2
hsa-miR-1255b-5p	2
hsa-miR-1275	2
hsa-miR-1306-5p	2
hsa-miR-1307-5p	2
hsa-miR-148a-5p	2
hsa-miR-150-5p	2
hsa-miR-184	2
hsa-miR-210-3p	2
hsa-miR-217-5p	2
hsa-miR-3173-5p	2
hsa-miR-3178	2
hsa-miR-320a-5p	2
hsa-miR-335-3p	2
hsa-miR-3960	2
hsa-miR-425-5p	2
hsa-miR-450b-5p	2
hsa-miR-494-3p	2
hsa-miR-503-5p	2
hsa-miR-6126	2
hsa-miR-628-5p	2
hsa-miR-6511b-3p	2
hsa-miR-660-5p	2
hsa-miR-6776-5p	2
hsa-miR-6803-3p	2
hsa-miR-7706	2
10_3946	1
10_4444	1
12_7737	1
12_7844	1
19_15971	1
1_2753	1
1_2816	1
22_21404	1
2_17730	1
3_22553	1
3_23349	1
8_32849	1
8_32850	1
9_34503	1
hsa-let-7a-5p	1
hsa-let-7b-5p	1
hsa-let-7f-5p	1
hsa-let-7g-5p	1
hsa-miR-1180-3p	1
hsa-miR-1246	1
hsa-miR-1273c	1
hsa-miR-1277-5p	1
hsa-miR-1287-5p	1
hsa-miR-1292-5p	1
hsa-miR-1293	1
hsa-miR-130a-3p	1
hsa-miR-140-3p	1
hsa-miR-144-5p	1
hsa-miR-145-3p	1
hsa-miR-146b-3p	1
hsa-miR-146b-5p	1
hsa-miR-17-3p	1
hsa-miR-186-5p	1
hsa-miR-199a-5p	1
hsa-miR-21-3p	1
hsa-miR-22-3p	1
hsa-miR-224-5p	1
hsa-miR-27a-3p	1
hsa-miR-296-5p	1
hsa-miR-29c-3p	1
hsa-miR-29c-5p	1
hsa-miR-30e-5p	1
hsa-miR-3150a-3p	1
hsa-miR-320a-3p	1
hsa-miR-328-3p	1
hsa-miR-335-5p	1
hsa-miR-339-3p	1
hsa-miR-342-3p	1
hsa-miR-345-5p	1
hsa-miR-3605-3p	1
hsa-miR-3615	1
hsa-miR-3667-5p	1
hsa-miR-3679-5p	1
hsa-miR-378a-3p	1
hsa-miR-3913-5p	1
hsa-miR-3940-3p	1
hsa-miR-424-5p	1
hsa-miR-4433b-5p	1
hsa-miR-4443	1
hsa-miR-4448	1
hsa-miR-4508	1
hsa-miR-4516	1
hsa-miR-451a	1
hsa-miR-454-3p	1
hsa-miR-4669	1
hsa-miR-4732-3p	1
hsa-miR-483-3p	1
hsa-miR-485-3p	1
hsa-miR-486-5p	1
hsa-miR-502-3p	1
hsa-miR-505-3p	1
hsa-miR-542-3p	1
hsa-miR-542-5p	1
hsa-miR-6089	1
hsa-miR-625-3p	1
hsa-miR-625-5p	1
hsa-miR-642a-3p	1
hsa-miR-651-5p	1
hsa-miR-664b-5p	1
hsa-miR-6734-5p	1
hsa-miR-6813-5p	1
hsa-miR-7704	1
hsa-miR-875-5p	1
hsa-miR-92b-5p	1
hsa-miR-93-3p	1
hsa-miR-941	1
